# Supplementary material for: Defining the Minimal Important Difference for the Visual Analogue Scale Assessing Dyspnea in Patients with Malignant Pleural Effusions
Source: PLoS One. 2015 Apr 15;10(4):e0123798. doi: 10.1371/journal.pone.0123798 (PMC4398419; doi:10.1371/journal.pone.0123798)
Supplement: S1 Data Set — Complete data set used for this work. (XLSX) [file pone.0123798.s001.xlsx]

## Sheet: Sheet1
Number	DoB	Sex	diagnosis	Procedure	baseline dyspnoea	worthwhile change	postprocedure VASD	Likert					volume fluid drained (ml)	MCID opinion	Decrease in VASD
1	1942-07-24	Male	leiomyosarcoma	Chest drain	91	47.5	66	Small but just worthwhile improvement					4575	43.5	25	Large or moderate deterioration			Yes	Male	Therapeutic aspiration
2	1924-03-19	Female	mesothelioma	Thoracoscopy	81	18	54.5	Small but just worthwhile improvement					1750	63	26.5	Small but significant deterioration
3	1924-09-05	Male	benign	Thoracoscopy	9	0	15.5	No change					1000	9	-6.5	Slight deterioration but not significant			No	Female	Chest drain
4	1920-06-10	Male	mesothelioma	Thoracoscopy	21	3	77	Large or moderate deterioration					1200	18	-56	No change					Thoracoscopy
5	1931-01-18	Male	Colorectal	Chest drain	82.5	53	0.5	Large or moderate improvement					3250	29.5	82	Slight improvement but not worthwhile					Diagnostic tap
6	1937-09-04	Female	ovarian	Thoracoscopy	76	19.5	65	Small but just worthwhile improvement					1625	56.5	11	Small but just worthwhile improvement					IPC insertion and drainage
7	1940-12-04	Female	Chondrosarcoma	Therapeutic aspiration	83	51	25	Large or moderate improvement					1000	32	58	Large or moderate improvement					IPC drainage
8	1937-08-14	Female	breast	Thoracoscopy	71	34	31.5	Large or moderate improvement					2025	37	39.5
9	1943-05-24	Female	breast	Chest drain	68	35	32.5	Large or moderate improvement					1325	33	35.5
10	1940-05-29	Male	mesothelioma	Therapeutic aspiration	75	57.5	20	Large or moderate improvement					1500	17.5	55
11	1925-07-15	Male	NSCLC	Therapeutic aspiration	47	25	30	Small but just worthwhile improvement					1000	22	17
12	1932-11-26	Female	benign	Diagnostic tap	38.5	26	10.5	Large or moderate improvement					50	12.5	28
13	1950-02-22	Male	mesothelioma	Chest drain	60	40	20	Large or moderate improvement					1000	20	40
14	1944-01-24	Female	NSCLC	Therapeutic aspiration	52	32	15	Large or moderate improvement					1400	20	37
15	1912-02-13	Female	leiomyosarcoma	Thoracoscopy	12	1.5	19	Slight deterioration but not significant						10.5	-7
16	NA	NA	NA	NA	58.5	32	20	Large or moderate improvement						26.5	38.5
17	1971-01-11	Female	breast	IPC insertion and drainage	68	19	14.5	Large or moderate improvement						49	53.5
18	1929-01-09	Female	breast	Therapeutic aspiration	77.5	25	43	No change					550	52.5	34.5
19	1980-06-12	Female	breast	IPC insertion and drainage	71	27	2	Large or moderate improvement						44	69
20	1958-03-29	Female	breast	Therapeutic aspiration	69	69	23	Large or moderate improvement					100	0	46
21	1926-10-11	Male	mesothelioma	Thoracoscopy	41	17	9	Small but just worthwhile improvement					2325	24	32
22	1925-07-15	Male	NSCLC	Thoracoscopy	58	36	25	Small but just worthwhile improvement					1575	22	33
23	1926-10-02	Female	breast	Chest drain	51	26	19	Large or moderate improvement					1500	25	32
24	1924-07-06	Male	mesothelioma	IPC drainage	47	40	47.5	Slight deterioration but not significant						7	-0.5
25	1929-01-09	Female	breast	Therapeutic aspiration	70	30	70	No change					900	40	0
26	1932-01-11	Male	mesothelioma	Therapeutic aspiration	39	33	5	Large or moderate improvement					800	6	34
27	1929-01-09	Female	breast	Therapeutic aspiration	55	NA	42	Small but just worthwhile improvement					600		13
28	1961-06-26	Female	breast	Therapeutic aspiration	86	67	56	Large or moderate improvement					850	19	30
29	1937-02-13	Female	breast	Diagnostic tap	48	42	21	NA					50	6	27
30	1944-01-24	Female	NSCLC	IPC insertion and drainage	66	58	29	Large or moderate improvement					2000	8	37
31	1961-06-26	Female	breast	Therapeutic aspiration	81	68	51	Large or moderate improvement					950	13	30
32	1927-11-16	Male	NSCLC	IPC insertion and drainage	72	3	22	Large or moderate improvement					1000	69	50
33	1945-06-20	Male	lymphoma	Therapeutic aspiration	40	36	3	Large or moderate improvement					950	4	37
34	1929-08-07	Female	NSCLC	Thoracoscopy	60	48	48	Slight improvement but not worthwhile					150	12	12
35	1928-01-10	Female	ovarian	Thoracoscopy	99	64	NA	NA						35	#VALUE!
36	NA	NA	NA	NA	0	NA	NA	NA							#VALUE!
37	1929-08-07	Female	NSCLC	Diagnostic tap	71	43	48	No change					40	28	23
38	1933-04-16	Male	mesothelioma	Thoracoscopy	78	64	NA	NA						14	#VALUE!
39	1932-01-20	Male	mesothelioma	Thoracoscopy	28	19	NA	NA						9	#VALUE!
40	NA	NA	NA	NA	50	NA	9	Large or moderate improvement						17.4333	41
41	1910-09-10	Female	breast	Chest drain	74	NA	52	Large or moderate improvement							22
42	1930-08-26	Male	mesothelioma	NA	45	NA	26	Large or moderate improvement							19
43	NA	NA	NA	NA	83	NA	43	Small but just worthwhile improvement							40
44	1951-06-13	Male	benign	NA	43	NA	42	Slight improvement but not worthwhile							1
45	NA	NA	NA	NA	69.5	NA	57.5	Slight improvement but not worthwhile							12
46	1926-10-11	Male	mesothelioma	IPC insertion and drainage	19.5	5	17.5	Slight deterioration but not significant					550	14.5	2
47	1947-01-04	Female	breast	IPC insertion and drainage	82	43	29	Large or moderate improvement					850	39	53
48	1927-11-20	Female	breast	Therapeutic aspiration	53.5	39	NA	Small but just worthwhile improvement					850	14.5
49	1939-06-24	Male	mesothelioma	Therapeutic aspiration	72	62	32	Large or moderate improvement					1200	10	40
50	NA	NA	NA	Diagnostic tap	63	33	41.5	No change					5	30	21.5
51	1929-10-04	Male	TCC	Diagnostic tap	83	55	62	Small but just worthwhile improvement					20	28	21
52	1950-01-06	Female	Colorectal	Therapeutic aspiration	49	30.5	4	Large or moderate improvement					600	18.5	45
53	1966-03-26	Female	breast	Therapeutic aspiration	25	8	NA	NA						17	#VALUE!
54	NA	Female	NSCLC	Thoracoscopy	26	12	NA	NA						14	#VALUE!
55	1948-04-01	Male	mesothelioma	Thoracoscopy	26	16	0	Large or moderate improvement					1100	10	26
56	1965-10-12	Female	breast	Thoracoscopy	75	41	16	Large or moderate improvement						34	59
57	1934-10-23	Female	breast	Chest drain	20	12	7	Small but just worthwhile improvement						8	13
58	1943-09-07	Female	ovarian	Chest drain	55	29	3	Large or moderate improvement					1300	26	52
59	1945-11-21	Female	breast	Chest drain	72	51	41	Large or moderate improvement					1800	21	31
60	1946-08-31	Male	adenocarcinoma	Thoracoscopy	76	25	6	Large or moderate improvement					5650	51	70
61	1946-08-31	Male	adenocarcinoma	Therapeutic aspiration	52	18	33	Large or moderate improvement					1000	34	19
62	1945-11-21	Female	breast	Therapeutic aspiration	63	45	62	Small but just worthwhile improvement					500	18	1
63	1947-10-09	Female	NSCLC	Thoracoscopy	45	37	25	Small but just worthwhile improvement					450	8	20
64	1955-10-25	Female	NSCLC	Therapeutic aspiration	57	30	17	Large or moderate improvement					450	27	40
65	1952-09-28	Female	breast	IPC insertion and drainage	35	24	28	Small but just worthwhile improvement					1500	11	7
66	1944-10-14	Male	benign	Therapeutic aspiration	77	43	21	Large or moderate improvement					1500	34	56
67	1966-03-26	Female	breast	Therapeutic aspiration	25	7	45	Slight deterioration but not significant						18	-20
68	1936-12-04	Male	NSCLC	Therapeutic aspiration	65	36	42	Small but just worthwhile improvement						29	23
69	1940-04-07	Male	benign	Thoracoscopy	79	53	19	Large or moderate improvement					1300	26	60
70	1968-05-07	Female	breast	Chest drain	78	66	19	Large or moderate improvement					600	12	59
71	1936-12-04	Male	NSCLC	Thoracoscopy	78	51	60	Small but just worthwhile improvement					1200	27	18
72	1944-10-14	Male	benign	Therapeutic aspiration	96	54	58	Large or moderate improvement					1600	42	38
73	1960-10-01	Female	breast	Therapeutic aspiration	37	14	6	Large or moderate improvement						23	31
74	1941-03-16	Male	benign	Thoracoscopy	82	76	43	Small but just worthwhile improvement					1100	6	39
75	1968-04-21	Female	breast	Therapeutic aspiration	62	51	15	Large or moderate improvement						11	47
76	1927-10-13	Male	lung adenocarcinoma	Thoracoscopy	44	35	0	Large or moderate improvement					1215	9	44
77	1925-01-17	Female	unknown	Therapeutic aspiration	71	51	25	Small but just worthwhile improvement					1500	20	46
78	1934-01-28	Female	breast	IPC insertion and drainage	97	62	NA	NA						35	#VALUE!
79	1931-09-06	Female	unknown, likely benign	Diagnostic tap	76	44	37	Slight improvement but not worthwhile					25	32	39
80	1946-03-12	Female	atypical mesothelial proliferation	Diagnostic tap	19	4	9	Small but just worthwhile improvement					60	15	10
81	1930-06-14	Male	NSCLS	Diagnostic tap	52	17	40	Small but just worthwhile improvement					30	35	12
82	1963-05-10	Male	mesothelioma	Therapeutic aspiration	26	2	3	Large or moderate improvement					1600	24	23
83	1929-05-17	Male	unknown, likely inflammatory	Therapeutic aspiration	51	38	32	Large or moderate improvement					1000	13	19
84	1966-03-26	Female	breast	Thoracoscopy	69	46	65	No change					500	23	4
85	1930-06-14	Male	GIST	Chest drain	55	36	11	Large or moderate improvement					620	19	44
86	1946-08-31	Male	mesothelioma	Therapeutic aspiration	23	4	3	Large or moderate improvement					1000	19	20
87	1944-10-14	Male	benign	Therapeutic aspiration	97	50	67	Large or moderate improvement					1500	47	30
88	1939-06-24	Male	mesothelioma	IPC insertion and drainage	73	38	24	Small but just worthwhile improvement						35	49
89	1961-06-26	Female	breast	IPC insertion and drainage	49	9	4	Large or moderate improvement						40	45
90	1968-04-21	Female	breast	Thoracoscopy	83	5	10	Large or moderate improvement						78	73
91	1960-10-01	Female	breast	Thoracoscopy	55	23	7	Large or moderate improvement					1600	32	48
92	1963-05-10	Male	mesothelioma	Thoracoscopy	3	0	2	No change					1100	3	1
93	1943-07-06	Male	carcinoma	Thoracoscopy	58	26	17	Large or moderate improvement					3300	32	41
94	1986-12-14	Male	Colorectal	Chest drain	85	53	26	Large or moderate improvement						32	59
95	1952-12-12	Female	mesothelioma	Therapeutic aspiration	73	46	27	Large or moderate improvement					1600	27	46
96	1921-11-29	Female	unknown - likely secondary to fall and warfarin	Diagnostic tap	23	10	6	Slight improvement but not worthwhile					15	13	17
97	1933-10-26	Male	fibrosis	Diagnostic tap	18	12	14	Small but just worthwhile improvement					50	6	4
98	1952-12-12	Female	mesothelioma	Thoracoscopy	15	5	10	No change					1675	10	5
99	1938-12-15	Male	mesothelioma	Diagnostic tap	21	8	4	Large or moderate improvement					20	13	17
100	1968-10-11	Male	tb	Thoracoscopy	51	42	29	Small but just worthwhile improvement					1400	9	22
101	1949-06-25	Female	breast	Therapeutic aspiration	61	29	46	Small but just worthwhile improvement					1500	32	15
102	1938-05-31	Female	ovarian	Therapeutic aspiration	89	77	22	Large or moderate improvement					1000	12	67
103	1954-12-02	Female	breast	Chest drain	57	32	19	Large or moderate improvement					2100	25	38
104	1949-06-25	Female	breast	Thoracoscopy	75	58	20	Large or moderate improvement					2750	17	55
105	1933-10-26	Male	benign	Thoracoscopy	49	12	80	Large or moderate deterioration					590	37	-31
106	1945-02-06	Female	breast	Diagnostic tap	9	15	5	Large or moderate improvement						-6	4
107	1945-10-29	Male	mesothelioma	Therapeutic aspiration	11	4	4	Slight improvement but not worthwhile					750	7	39.9912
108	1945-06-25	Female	breast	Therapeutic aspiration	78	37	11	Large or moderate improvement					1000	41	38.495
109	1934-01-28	Female	breast	Therapeutic aspiration	83	65	3	Large or moderate improvement					1500	18
110	1946-03-26	Male	mesothelioma	Therapeutic aspiration	80	38	71	Small but just worthwhile improvement					1600	42	25.3884
111	1946-03-26	Male	mesothelioma	Therapeutic aspiration	77	47	71	Small but just worthwhile improvement					1500	30	6
112	1945-10-29	Male	mesothelioma	Thoracoscopy	17	3	3	Large or moderate improvement						14	14
113	1969-05-10	Female	breast	Therapeutic aspiration	59	42	4	Large or moderate improvement					2200	17	55
114	1952-06-29	Female	breast	Therapeutic aspiration	80	37	60	Small but just worthwhile improvement					1500	43	20
													1190.06		0
															0
